# Supplementary material for: Prediction Model of Late Fetal Growth Restriction with Machine Learning Algorithms
Source: Life (Basel). 2024 Nov 20;14(11):1521. doi: 10.3390/life14111521 (PMC11595523; doi:10.3390/life14111521)
Supplement: Supplementary file 1 [file life-14-01521-s001.zip]

Archive with 1 entries (1 files):
- life-3268547-supplementary.pdf
